# Supplementary material for: An intersectionality perspective on tuberculosis: social determinants affecting tuberculosis mortality rate in Ecuador
Source: Front Public Health. 2025 Oct 24;13:1659887. doi: 10.3389/fpubh.2025.1659887 (PMC12592066; doi:10.3389/fpubh.2025.1659887)
Supplement: Supplementary file 1 [file Data_Sheet_1.xlsx]

## Sheet: All info parishes (n=150)
zone_code	Parish or canton capital (zone)	Population	TB deaths	TB mortality ratio	TB mortality ratio CI95 inferior limit	TB-ratio CI95 superior limit	Territorial division	Poverty by UBN (%)	Quintil group UBN	Population density (inhabitants/km2)	Population density group	Overcrowding (%)	Overcrowding group	Provinces	Region
190450	28 DE MAYO (SAN JOSE DE YACUAMBI)	3153	1	31.72	0.802975	176.709	Urban	84.26	Q3	6.51	PD5	36.8	O1	Zamora Chinchipe	Amazon
91952	LA VICTORIA (ÑAUZA)	6470	2	30.91	3.74357	111.664	Rural	97.38	Q1	79.56	PD3	34	O1	Guayas	Coastal
30353	GENERAL MORALES (SOCARTE)	3400	1	29.41	0.744641	163.872	Rural	97.32	Q1	29.77	PD5	31.4	O1	Cañar	Andean
10161	QUINGEO	7450	2	26.85	3.25113	96.9757	Rural	95.54	Q1	63.9	PD4	29	O1	Azuay	Andean
50251	GUASAGANDA (CAB. EN GUASAGANDA CENTRO)	3908	1	25.59	0.647846	142.57	Rural	90.9	Q2	15.87	PD5	22.8	O3	Cotopaxi	Andean
91950	EL SALITRE (LAS RAMAS)	28117	7	24.9	10.0095	51.2952	Urban	90.15	Q2	214.99	PD2	34.8	O1	Guayas	Coastal
120650	CATARAMA	8591	2	23.28	2.81934	84.096	Urban	79.61	Q3	175.94	PD2	26.7	O2	Los Ríos	Coastal
10353	JADAN	4326	1	23.12	0.585248	128.794	Rural	88.48	Q2	82.91	PD3	24	O2	Azuay	Andean
80750	RIOVERDE	4370	1	22.88	0.579355	127.498	Urban	92.32	Q1	68.54	PD4	25.1	O2	Esmeraldas	Coastal
130351	BOYACA	4501	1	22.22	0.562493	123.787	Rural	97.73	Q1	19.11	PD5	18	O4	Manabí	Coastal
110157	SAN LUCAS	4673	1	21.4	0.541789	119.231	Rural	96.62	Q1	29.52	PD5	33.8	O1	Loja	Andean
30750	SUSCAL	5016	1	19.94	0.504741	111.077	Urban	84.39	Q3	100.56	PD3	19.5	O3	Cañar	Andean
150155	PUERTO MISAHUALLI	5127	1	19.5	0.493813	108.673	Rural	97.03	Q1	14.68	PD5	31.8	O1	Napo	Amazon
91451	VALLE DE LA VIRGEN	5230	1	19.12	0.484088	106.532	Rural	99.35	Q1	51.53	PD4	35.1	O1	Guayas	Coastal
10171	VICTORIA DEL PORTETE (IRQUIS)	5251	1	19.04	0.482152	106.106	Rural	90.11	Q2	25.99	PD5	22.9	O2	Azuay	Andean
131152	SAN SEBASTIAN	5261	1	19.01	0.481236	105.905	Rural	94.98	Q1	36.92	PD5	28.2	O1	Manabí	Coastal
20160	SAN LUIS DE PAMBIL	5357	1	18.67	0.472612	104.007	Rural	76.56	Q3	42.68	PD5	14.7	O4	Bolívar	Andean
20554	SAN PABLO (SAN PABLO DE ATENAS)	5489	1	18.22	0.461246	101.506	Rural	90	Q2	68.66	PD4	13.4	O5	Bolívar	Andean
90652	JUAN BAUTISTA AGUIRRE (LOS TINTOS)	5502	1	18.18	0.460156	101.266	Rural	100	Q1	111.17	PD3	35.4	O1	Guayas	Coastal
180450	MOCHA	5504	1	18.17	0.459989	101.229	Urban	65.65	Q4	68.94	PD4	8.1	O5	Tungurahua	Andean
230156	EL ESFUERZO	5763	1	17.35	0.439316	96.6796	Rural	88.81	Q2	20.5	PD5	14.9	O4	Santo Domingo De Los Tsáchilas	Coastal
90550	COLIMES	17307	3	17.33	3.57469	50.6574	Urban	90.66	Q2	31.81	PD5	29.2	O1	Guayas	Coastal
150350	ARCHIDONA	11689	2	17.11	2.07211	61.8076	Urban	77.74	Q3	12.22	PD5	27.3	O2	Napo	Amazon
60158	PUNIN	5976	1	16.73	0.423658	93.2337	Rural	97.82	Q1	124.79	PD3	14.1	O4	Chimborazo	Andean
20750	LAS NAVES	6092	1	16.41	0.415591	91.4584	Urban	85.18	Q2	40.94	PD5	17.4	O4	Bolívar	Andean
30355	HONORATO VASQUEZ (TAMBO VIEJO)	6226	1	16.06	0.406646	89.4899	Rural	79.79	Q3	70.44	PD4	13.4	O5	Cañar	Andean
50350	EL CORAZON	6565	1	15.23	0.385648	84.8689	Urban	86.37	Q2	40.72	PD5	30.4	O1	Cotopaxi	Andean
92050	SAN JACINTO DE YAGUACHI	26344	4	15.18	4.13705	38.8764	Urban	73.43	Q3	97.68	PD3	27	O2	Guayas	Coastal
91452	SABANILLA	6889	1	14.52	0.367511	80.8774	Rural	98.46	Q1	21.62	PD5	26.8	O2	Guayas	Coastal
10157	MOLLETURO	7166	1	13.95	0.353305	77.7511	Rural	90.35	Q2	7.34	PD5	26.6	O2	Azuay	Andean
100452	EUGENIO ESPEJO (CALPAQUI)	7357	1	13.59	0.344132	75.7325	Rural	87.63	Q2	346.05	PD2	19.1	O3	Imbabura	Andean
100154	LA ESPERANZA	7363	1	13.58	0.343852	75.6708	Rural	79.02	Q3	215.48	PD2	20.7	O3	Imbabura	Andean
60160	SAN JUAN	7370	1	13.57	0.343525	75.599	Urban	84.61	Q3	35.01	PD5	15.2	O4	Chimborazo	Andean
50162	TOACASO	7685	1	13.01	0.329444	72.5002	Rural	93.01	Q1	42.14	PD5	36.4	O1	Cotopaxi	Andean
60156	LICTO	7807	1	12.81	0.324296	71.3673	Rural	95.44	Q1	133.64	PD3	13.8	O4	Chimborazo	Andean
130355	ELOY ALFARO	7832	1	12.77	0.323261	71.1395	Rural	98.08	Q1	23.9	PD5	19.5	O3	Manabí	Coastal
180757	GUAMBALO (HUAMBALO)	7862	1	12.72	0.322028	70.868	Rural	76.85	Q3	305.32	PD2	9.8	O5	Tungurahua	Andean
50750	SIGCHOS	7933	1	12.61	0.319145	70.2338	Urban	89.38	Q2	10.21	PD5	27.9	O1	Cotopaxi	Andean
50453	GUANGAJE	8026	1	12.46	0.315447	69.4199	Rural	99.98	Q1	61.45	PD4	51.5	O1	Cotopaxi	Andean
50156	MULALO	8095	1	12.35	0.312759	68.8282	Rural	88	Q2	18.46	PD5	17.1	O4	Cotopaxi	Andean
170252	CANGAHUA	16231	2	12.32	1.49226	44.5117	Rural	95.09	Q1	48.83	PD4	27.5	O2	Pichincha	Andean
170450	TABACUNDO	16403	2	12.19	1.47662	44.0449	Urban	61.85	Q4	226.59	PD2	19.7	O3	Pichincha	Andean
121350	QUINSALOMA	16476	2	12.14	1.47007	43.8498	Urban	88.81	Q2	58.13	PD4	20.4	O3	Los Ríos	Coastal
180160	PICAIGUA	8283	1	12.07	0.30566	67.266	Rural	79.11	Q3	514.47	PD1	7.9	O5	Tungurahua	Andean
30356	INGAPIRCA	8340	1	11.99	0.303571	66.8063	Rural	91.74	Q1	30.04	PD5	19	O3	Cañar	Andean
71050	PIÑAS	17401	2	11.49	1.39193	41.5188	Urban	45.05	Q5	143.21	PD3	10.6	O5	El Oro	Coastal
160252	SHELL	8752	1	11.43	0.28928	63.6614	Rural	58.07	Q4	256.43	PD2	14.4	O4	Pastaza	Amazon
30153	GUAPAN	8853	1	11.3	0.28598	62.9351	Rural	72.85	Q3	148.99	PD2	11.2	O5	Cañar	Andean
90950	EL TRIUNFO	44778	5	11.17	3.62563	26.0582	Urban	81.73	Q3	113.36	PD3	25	O2	Guayas	Coastal
240350	SALINAS	36144	4	11.07	3.01534	28.3355	Urban	50.89	Q5	1364.27	PD1	25.1	O2	Santa Elena	Coastal
91050	MILAGRO	145025	16	11.03	6.30607	17.9162	Urban	67.09	Q4	657.89	PD1	19.9	O3	Guayas	Coastal
120252	ISLA DE BEJUCAL	9391	1	10.65	0.269597	59.3296	Rural	92.55	Q1	84.5	PD3	28.9	O1	Los Ríos	Coastal
91951	GRAL. VERNAZA (DOS ESTEROS)	9511	1	10.51	0.266195	58.581	Rural	99.03	Q1	115.42	PD3	29.4	O1	Guayas	Coastal
150150	TENA	28969	3	10.36	2.13564	30.2643	Urban	62.42	Q4	129.6	PD3	16.2	O4	Napo	Amazon
91150	NARANJAL	39839	4	10.04	2.73567	25.7074	Urban	65.63	Q4	77.84	PD4	25.2	O2	Guayas	Coastal
60250	ALAUSI	10210	1	9.79	0.247971	54.5705	Urban	60.6	Q4	186.38	PD2	20.2	O3	Chimborazo	Andean
60251	ACHUPALLAS	10529	1	9.5	0.240458	52.9171	Rural	97.95	Q1	10.83	PD5	40.8	O1	Chimborazo	Andean
120550	QUEVEDO	158694	15	9.45	5.2903	15.5899	Urban	69.3	Q4	830.12	PD1	21.8	O3	Los Ríos	Coastal
170165	LLANO CHICO	10673	1	9.37	0.237214	52.2032	Rural	49.5	Q5	1351.01	PD1	11.1	O5	Pichincha	Andean
80654	TONSUPA	10681	1	9.36	0.237036	52.1641	Rural	77.2	Q3	127.22	PD3	28.2	O1	Esmeraldas	Coastal
130450	EL CARMEN	77743	7	9	3.62009	18.5517	Urban	77.9	Q3	99.4	PD3	22.2	O3	Manabí	Coastal
131350	SANTA ANA DE VUELTA LARGA	22298	2	8.97	1.08624	32.4006	Urban	76.28	Q3	70.83	PD4	17.1	O4	Manabí	Coastal
120950	PALENQUE	22320	2	8.96	1.08517	32.3687	Urban	92.01	Q1	38.51	PD5	35	O1	Los Ríos	Coastal
10950	SIGSIG	11170	1	8.95	0.226659	49.8804	Urban	72.81	Q4	75.92	PD4	14.3	O4	Azuay	Andean
20159	SIMIATUG	11246	1	8.89	0.225127	49.5433	Rural	98.89	Q1	35.93	PD5	52.3	O1	Bolívar	Andean
92350	CORONEL MARCELINO MARIDUEÑA (SAN CARLOS)	12033	1	8.31	0.210403	46.303	Urban	76.02	Q3	47.44	PD4	12.8	O5	Guayas	Coastal
90156	POSORJA	24136	2	8.29	1.00352	29.9332	Rural	73	Q3	329.82	PD2	31.4	O1	Guayas	Coastal
20450	ECHEANDIA	12114	1	8.25	0.208996	45.9934	Urban	67.13	Q4	52.59	PD4	12.6	O5	Bolívar	Andean
10170	VALLE	24314	2	8.23	0.996172	29.7141	Rural	63.36	Q4	564.79	PD1	12.1	O5	Azuay	Andean
110950	CATACOCHA	12202	1	8.2	0.207489	45.6617	Urban	71.09	Q4	27.66	PD5	26.3	O2	Loja	Andean
121051	PATRICIA PILAR	12278	1	8.14	0.206205	45.3791	Rural	83.06	Q3	73.66	PD4	28.5	O1	Los Ríos	Coastal
180750	PELILEO	24614	2	8.13	0.984031	29.3519	Urban	64.74	Q4	436.19	PD1	10	O5	Tungurahua	Andean
190550	YANTZAZA (YANZATZA)	12356	1	8.09	0.204903	45.0926	Urban	65	Q4	45.45	PD5	22.9	O2	Zamora Chinchipe	Amazon
90150	GUAYAQUIL	2239766	176	7.86	6.73989	9.10852	Urban	47.13	Q5	918.72	PD1	20.4	O3	Guayas	Coastal
91850	SANTA LUCIA	38923	3	7.71	1.58948	22.5247	Urban	91.71	Q2	108.77	PD3	30.2	O1	Guayas	Coastal
210450	SHUSHUFINDI	26376	2	7.58	0.918294	27.3911	Urban	84.3	Q3	58.3	PD4	20.4	O3	Sucumbíos	Amazon
240150	SANTA ELENA	53174	4	7.52	2.04962	19.2605	Urban	67.73	Q4	99.14	PD3	25.9	O2	Santa Elena	Coastal
70950	PASAJE	53485	4	7.48	2.0377	19.1485	Urban	51.23	Q5	406.67	PD2	16.4	O4	El Oro	Coastal
131650	SUCRE	13426	1	7.45	0.188573	41.4989	Urban	91.53	Q2	68.23	PD4	19.1	O3	Manabí	Coastal
60754	SAN ANDRES	13481	1	7.42	0.187804	41.3296	Rural	85.48	Q2	84.47	PD3	11.6	O5	Chimborazo	Andean
90450	BALZAR	53937	4	7.42	2.02063	18.9881	Urban	90.67	Q2	45.47	PD4	31.5	O1	Guayas	Coastal
50650	SAQUISILI	13637	1	7.33	0.185655	40.8568	Urban	72.82	Q4	336.02	PD2	18.8	O3	Cotopaxi	Andean
120850	VINCES	55443	4	7.21	1.96574	18.4723	Urban	79.53	Q3	100.05	PD3	25.4	O2	Los Ríos	Coastal
130153	CRUCITA	14050	1	7.12	0.180198	39.6558	Rural	92.27	Q1	225.59	PD2	24.1	O2	Manabí	Coastal
30450	LA TRONCAL	42610	3	7.04	1.45194	20.5756	Urban	66.06	Q4	352	PD2	21	O3	Manabí	Coastal
180156	IZAMBA	14563	1	6.87	0.17385	38.2589	Rural	50.49	Q5	503.91	PD1	9.4	O5	Tungurahua	Andean
120750	VENTANAS	45651	3	6.57	1.35522	19.205	Urban	78.89	Q3	270.99	PD2	29.2	O1	Los Ríos	Coastal
240152	COLONCHE	30480	2	6.56	0.79465	23.703	Rural	89.14	Q2	27.25	PD5	30.7	O1	Santa Elena	Coastal
91450	PEDRO CARBO	31317	2	6.39	0.773412	23.0695	Urban	92.37	Q1	60.82	PD4	29.7	O1	Guayas	Coastal
60352	COLUMBE	15862	1	6.3	0.159613	35.1257	Rural	97.6	Q1	71.13	PD4	16.8	O4	Chimborazo	Andean
120752	ZAPOTAL	15914	1	6.28	0.159091	35.011	Rural	95.91	Q1	57.52	PD4	23.8	O2	Los Ríos	Coastal
91651	TARIFA	15956	1	6.27	0.158673	34.9188	Rural	94.24	Q1	116.03	PD3	26.7	O2	Guayas	Coastal
50450	PUJILI	33430	2	5.98	0.724527	21.6114	Urban	77.93	Q3	124.54	PD3	19.7	O3	Cotopaxi	Andean
121050	SAN JACINTO DE BUENA FE	50870	3	5.9	1.21618	17.2347	Urban	74.14	Q3	122.82	PD3	27.5	O2	Los Ríos	Coastal
70150	MACHALA	240294	14	5.83	3.18524	9.77537	Urban	56.3	Q5	1166.67	PD1	17	O4	El Oro	Coastal
131150	PICHINCHA	17416	1	5.74	0.145371	31.9915	Urban	90.01	Q2	34.44	PD5	27.5	O2	Manabí	Coastal
71250	SANTA ROSA	52863	3	5.68	1.17033	16.5849	Urban	50.44	Q5	286.1	PD2	17.9	O4	El Oro	Coastal
120153	FEBRES CORDERO (LAS JUNTAS)	17985	1	5.56	0.140772	30.9794	Rural	89.4	Q2	50.03	PD4	19.6	O3	Los Ríos	Coastal
160150	PUYO	36324	2	5.51	0.666802	19.8896	Urban	47.8	Q5	418.15	PD2	10.8	O5	Pastaza	Amazon
30350	CAÑAR	18335	1	5.45	0.138085	30.388	Urban	50.4	Q5	244.6	PD2	11.9	O5	Cañar	Andean
60350	VILLA LA UNION (CAJABAMBA)	18561	1	5.39	0.136403	30.018	Urban	86.34	Q2	96.43	PD3	10.8	O5	Chimborazo	Andean
131453	CHARAPOTO	20060	1	4.99	0.12621	27.7749	Rural	92.98	Q1	92.69	PD3	16.9	O4	Manabí	Coastal
170950	PUERTO QUITO	20445	1	4.89	0.123834	27.2519	Urban	93.51	Q1	29.42	PD5	18.1	O4	Pichincha	Andean
90350	BALAO	20523	1	4.87	0.123363	27.1483	Urban	85.08	Q2	50.09	PD4	28.7	O1	Guayas	Coastal
120651	RICAURTE	20672	1	4.84	0.122474	26.9526	Rural	90.26	Q2	62.74	PD4	24.8	O2	Los Ríos	Coastal
92150	GENERAL VILLAMIL (PLAYAS)	41308	2	4.84	0.58635	17.4898	Urban	68.68	Q4	153.87	PD2	25.8	O2	Guayas	Coastal
180165	SANTA ROSA	21003	1	4.76	0.120544	26.5278	Rural	86.12	Q2	565.81	PD1	13.7	O4	Tungurahua	Andean
40550	SAN GABRIEL	21096	1	4.74	0.120012	26.4109	Urban	55.11	Q5	138.5	PD3	20.6	O3	Carchi	Andean
70250	ARENILLAS	21326	1	4.69	0.118718	26.1261	Urban	66.06	Q4	54.12	PD4	18.4	O4	El Oro	Coastal
120350	MONTALVO	21440	1	4.66	0.118087	25.9871	Urban	77.28	Q3	66.59	PD4	14.1	O4	Los Ríos	Coastal
90650	DAULE	87508	4	4.57	1.24545	11.7036	Urban	66.62	Q4	467.56	PD1	23.7	O2	Guayas	Coastal
91650	SAMBORONDON	44843	2	4.46	0.540127	16.1111	Urban	38.72	Q5	224.03	PD2	12.9	O5	Guayas	Coastal
131450	BAHIA DE CARAQUEZ	22851	1	4.38	0.110795	24.3825	Urban	73.88	Q3	143.67	PD2	18.8	O3	Manabí	Coastal
110350	CATAMAYO (LA TOMA)	23455	1	4.26	0.107942	23.7546	Urban	57.29	Q5	161.34	PD2	20.3	O3	Loja	Andean
240250	LA LIBERTAD	95942	4	4.17	1.13596	10.6748	Urban	66.98	Q4	3840.75	PD1	27.6	O2	Santa Elena	Coastal
70750	HUAQUILLAS	48285	2	4.14	0.501624	14.9626	Urban	73.87	Q3	757.06	PD1	17.9	O4	El Oro	Coastal
120150	BABAHOYO	96956	4	4.13	1.12408	10.5631	Urban	60.86	Q4	555.37	PD1	22.1	O3	Los Ríos	Coastal
50150	LATACUNGA	98355	4	4.07	1.10809	10.4129	Urban	48.07	Q5	371.35	PD2	11.4	O5	Cotopaxi	Andean
130350	CHONE	74906	3	4.01	0.825931	11.7044	Urban	69.49	Q4	90.33	PD3	19.3	O3	Manabí	Coastal
80550	SAN LORENZO	25096	1	3.98	0.100884	22.2013	Urban	77.15	Q3	99.65	PD3	23.4	O2	Esmeraldas	Coastal
90750	ELOY ALFARO (DURAN)	227926	9	3.95	1.80557	7.49577	Urban	67.82	Q4	785.4	PD1	19.8	O3	Guayas	Coastal
100450	OTAVALO	52753	2	3.79	0.459138	13.6953	Urban	51.19	Q5	629.14	PD1	15.6	O4	Imbabura	Andean
80150	ESMERALDAS	159663	6	3.76	1.37909	8.1794	Urban	51.31	Q5	2297.63	PD1	16.8	O4	Esmeraldas	Coastal
80450	ROSA ZARATE (QUININDE)	54435	2	3.67	0.444951	13.2721	Urban	90.4	Q2	49.38	PD4	20.3	O3	Esmeraldas	Coastal
170350	MACHACHI	27623	1	3.62	0.0916548	20.1703	Urban	40.93	Q5	59.03	PD4	9.6	O5	Pichincha	Andean
20150	GUARANDA	55374	2	3.61	0.437406	13.0471	Urban	69.03	Q4	106.58	PD3	18.5	O3	Bolívar	Andean
230150	SANTO DOMINGO DE LOS COLORADOS	305632	11	3.6	1.79666	6.43978	Urban	71.03	Q4	279.65	PD2	16	O4	Santo Domingo De Los Tsáchilas	Coastal
131550	TOSAGUA	27852	1	3.59	0.0909012	20.0045	Urban	82.58	Q3	113.43	PD3	21.1	O3	Manabí	Coastal
240154	MANGLARALTO	28798	1	3.47	0.0879152	19.3473	Rural	90.79	Q2	69.28	PD4	33.2	O1	Santa Elena	Coastal
70650	EL GUABO	29980	1	3.34	0.084449	18.5845	Urban	67.87	Q4	144.57	PD2	25.2	O2	El Oro	Coastal
170152	AMAGUAÑA	30505	1	3.28	0.0829956	18.2647	Rural	52.59	Q5	552.5	PD1	9.2	O5	Pichincha	Andean
50550	SAN MIGUEL	31315	1	3.19	0.0808488	17.7923	Urban	64.29	Q4	173.65	PD2	13.4	O4	Cotopaxi	Andean
110150	LOJA	180617	5	2.77	0.898856	6.46026	Urban	35.98	Q5	632.19	PD1	12.1	O5	Loja	Andean
50250	LA MANA	36254	1	2.76	0.0698345	15.3684	Urban	69.6	Q4	158.92	PD2	23.6	O2	Cotopaxi	Andean
91250	NARANJITO	37186	1	2.69	0.0680842	14.9832	Urban	68.83	Q4	165.61	PD2	21.7	O3	Guayas	Coastal
121250	MOCACHE	38392	1	2.6	0.0659455	14.5125	Urban	90.28	Q2	67.6	PD4	26.5	O2	Los Ríos	Coastal
170250	CAYAMBE	39711	1	2.52	0.0637551	14.0305	Urban	52.74	Q5	132.92	PD3	16	O4	Pichincha	Andean
170550	SANGOLQUI	81431	2	2.46	0.297441	8.87216	Urban	29.28	Q5	1416.06	PD1	7.3	O5	Pichincha	Andean
10150	CUENCA	331888	8	2.41	1.04066	4.74955	Urban	22.33	Q5	4701.63	PD1	6.6	O5	Azuay	Andean
90850	VELASCO IBARRA (CAB. EL EMPALME)	47667	1	2.1	0.0531139	11.6887	Urban	87.71	Q2	273.54	PD2	24.7	O2	Guayas	Coastal
170184	TUMBACO	49944	1	2	0.0506924	11.1558	Rural	41.56	Q5	765.43	PD1	11	O5	Pichincha	Andean
170150	QUITO	1619717	32	1.98	1.35135	2.78903	Urban	25.65	Q5	4347.98	PD1	7.8	O5	Pichincha	Andean
130850	MANTA	220926	4	1.81	0.493317	4.63575	Urban	53.78	Q5	1046.34	PD1	16.7	O4	Manabí	Coastal
210150	NUEVA LOJA	56803	1	1.76	0.0445712	9.80871	Urban	83.06	Q3	151.99	PD2	18	O4	Sucumbíos	Amazon
130950	MONTECRISTI	67842	1	1.47	0.0373188	8.21268	Urban	90.03	Q2	106.02	PD3	21.9	O3	Manabí	Coastal
100150	SAN MIGUEL DE IBARRA	139721	2	1.43	0.173352	5.1708	Urban	31.24	Q5	577.31	PD1	10	O5	Imbabura	Andean
170155	CALDERON (CARAPUNGO)	152242	2	1.31	0.159095	4.74553	Rural	27.93	Q5	1929.8	PD1	7.9	O5	Pichincha	Andean
130150	PORTOVIEJO	223086	2	0.9	0.108572	3.23852	Urban	57.41	Q5	533.62	PD1	14.2	O4	Manabí	Coastal
60150	RIOBAMBA	156723	1	0.64	0.0161545	3.55509	Urban	28.01	Q5	2654.07	PD1	7.2	O5	Chimborazo	Andean
180150	AMBATO	178538	1	0.56	0.0141806	3.1207	Urban	26.21	Q5	3839.53	PD1	7.7	O5	Tungurahua	Andean
